# Supplementary material for: Performance of Five Metagenomic Classifiers for Virus Pathogen Detection Using Respiratory Samples from a Clinical Cohort
Source: Pathogens. 2022 Mar 11;11(3):340. doi: 10.3390/pathogens11030340 (PMC8953373; doi:10.3390/pathogens11030340)
Supplement: Supplementary file 1 [file pathogens-11-00340-s001.zip]

Archive with 1 entries (1 files):
- pathogens-1586566-supplementary.xlsx
